# Supplementary material for: Prognostic Impact of APOBEC3B Expression in Metastatic Urothelial Carcinoma and Its Association with Tumor-Infiltrating Cytotoxic T Cells
Source: Curr Oncol. 2021 Apr 28;28(3):1652–62. doi: 10.3390/curroncol28030154 (PMC8161743; doi:10.3390/curroncol28030154)
Supplement: Supplementary file 1 [file curroncol-28-00154-s001.zip]

Archive with 1 entries (1 files):
- curroncol-1129749-supplementary.pdf
